# Supplementary material for: Mapping soil salinity using a combined spectral and topographical indices with artificial neural network
Source: PLoS One. 2021 May 13;16(5):e0228494. doi: 10.1371/journal.pone.0228494 (PMC8118287; doi:10.1371/journal.pone.0228494)
Supplement: S1 File — B, G, R, NIR, SWIR, TIR, and MIR are Blue, Green, Red, Near Infra-Red, Short Wave Infra-Red, Thermal Infra-Red, and Middle Infra-Red bands, respectively. SI 1–8: Salinity Indexes, NDSI: Normalized Difference Salinity Index; and NDVI: Normalized differential vegetative index. MSAVI: Modified Soil Adjusted Vegetation Index, BI: Bare Soil Index, Br: Brightness, Gr: Greenness, We: Wetness, PCA: Principal component analysis; TWI: topographic wetness index, TCI: Terrain Classification Index for Lowlands. (XLS) [file pone.0228494.s001.xls]

## Sheet: soilviaindex
FID	soil point	EC	si8	si7	si6	bi	br	dem	gr	msavi	ndsi	ndvi	nrb2	nrb3	nrb4	nrb5	nrb6	nrb7	pcc1	pcc2	pcc3	savi	si1	si2	si3	si4	si5	vssi	we
0	p1	4.1	84.0766	75.9498	62.8322	0.816315	120.878	1270	-41.5846	57.9945	0.163135	-0.163135	76.9341	73.1214	79.91	57.4945	12.7971	3.68188	143.605	62.9062	45.49	-0.244703	78.4079	76.4404	6147.8	132.858	0.96276	-540.779	61.0881
1	p2	4	109.558	116.329	88.9628	0.841203	171.29	930	-56.0058	83.0291	0.155374	-0.155374	101.635	104.728	112.893	82.5291	20.7969	5.99561	201.688	65.2319	48.3077	-0.233061	107.116	108.734	11473.8	184.506	0.900278	-767.652	83.6656
2	p3	1	91.168	84.4959	63.9997	0.810913	135.254	1133	-48.7607	62.6188	0.171127	-0.171127	88.4886	85.1891	87.7685	62.1188	14.9401	4.30627	161.65	59.8566	50.8801	-0.25669	88.1278	86.4692	7766.51	150.966	1.0082	-579.059	67.5606
3	p4	6.1	60.6791	56.7113	92.3713	0.578296	141.508	894	11.3324	112.313	-0.311783	0.311783	73.4502	71.0081	58.6617	111.813	16.6962	3.34621	149.726	119.099	60.4947	0.467674	65.6408	64.5403	4308.71	117.806	1.2521	-710.355	69.0531
4	p5	4	93.7129	89.6403	71.3779	0.814457	142.957	932	-47.249	68.9296	0.145077	-0.145077	89.842	87.8682	91.654	68.4296	17.0771	4.7783	168.766	63.8773	49.9249	-0.217615	90.7435	89.7411	8234.38	155.541	0.980231	-624.682	69.9833
5	p6	1.7	93.5594	98.3985	79.4948	0.823304	150.678	891	-44.8449	76.027	0.119092	-0.119092	88.8896	91.1594	95.9485	75.527	19.0897	5.11747	175.847	69.03	47.4306	-0.178639	92.3516	93.5233	8528.82	159.429	0.926431	-675.059	72.7297
6	p7	1.2	87.4718	77.6644	59.1699	0.806334	126.954	1192	-46.9914	57.9587	0.178463	-0.178463	84.942	80.0387	82.4224	57.4587	13.7708	4.00206	152.18	58.819	50.6327	-0.267695	83.6727	81.2218	7001.12	142.88	1.03057	-539.328	63.6366
7	p8	2.6	109.223	120.787	91.4012	0.848931	175.509	949	-55.724	85.6034	0.148808	-0.148808	101.697	106.946	114.86	85.1034	22.9088	6.72789	205.393	66.7805	47.2965	-0.223213	108.078	110.832	11680.9	187.009	0.885405	-785.925	83.7986
8	p9	16.5	116.918	138.551	101.199	0.850689	194.243	888	-60.6096	95.7818	0.143755	-0.143755	110.081	119.833	127.276	95.2818	24.7287	7.28334	227.591	68.3395	48.359	-0.215633	118.367	123.498	14010.7	206.584	0.864904	-873.121	93.6035
9	p10	5.5	105.559	116.626	89.7467	0.850671	170.935	986	-52.8319	83.9587	0.141431	-0.141431	98.1633	103.181	110.955	83.4587	23.4719	6.87425	198.957	67.9676	46.2905	-0.212146	104.363	106.997	10891.7	180.536	0.884715	-765.705	80.2119
10	p11	1.4	104.626	108.396	81.9578	0.833286	162.822	1074	-54.4363	78.0233	0.157438	-0.157438	98.9654	100.733	106.495	77.5233	19.5565	5.53606	192.394	63.6859	49.6199	-0.236156	102.661	103.574	10539.3	176.868	0.929298	-718.625	79.7604
11	p12	4	90.1857	94.6365	81.6074	0.803734	148.952	888	-39.6324	78.8934	0.0819249	-0.0819249	86.6339	88.7459	92.3843	78.3934	18.4924	5.20139	172.508	73.5491	48.0498	-0.122887	89.4629	90.5468	8003.61	154.648	0.937755	-676.397	72.106
12	p13	12	95.4209	98.6649	79.5495	0.821528	151.984	886	-46.1954	76.0985	0.124145	-0.124145	90.6817	92.2103	97.0294	75.5985	18.8866	5.23785	177.804	68.1215	48.2155	-0.186217	93.8019	94.5891	8798.79	161.681	0.93458	-678.719	73.6767
13	p14	4.6	102.643	110.491	80.3647	0.838244	162.94	925	-54.9672	77.4751	0.160896	-0.160896	98.3137	102.003	106.495	76.9751	19.9818	5.81778	192.663	63.1612	49.3359	-0.241344	102.322	104.225	10469.9	177.232	0.923179	-713.343	79.2946
14	p15	52	77.8664	76.5641	87.7779	0.722363	148.526	882	-17.6004	93.4994	-0.0927482	0.0927482	82.4983	81.8055	77.2125	92.9994	22.0122	5.06602	163.852	93.2344	54.0235	0.139122	79.8117	79.4759	6369.9	139.499	1.06846	-687.449	67.6638
15	p16	2	119.525	143.674	105.154	0.85026	197.523	882	-61.6454	98.2608	0.145466	-0.145466	111.121	121.831	131.044	97.7608	23.429	6.73239	232.233	68.9149	47.6315	-0.218199	120.672	126.354	14561.8	210.626	0.847969	-900.363	97.4129
16	p17	4.1	100.957	105.122	85.289	0.84666	157.336	1027	-48.7561	77.7015	0.143251	-0.143251	91.3835	93.2496	103.018	77.2015	20.7391	6.18193	183.206	67.8036	44.6514	-0.214877	97.0266	98.0123	9414.17	166.311	0.887061	-714.6	74.7513
17	p18	1.2	104.636	127.346	110.06	0.831917	181.601	887	-42.5091	100.495	0.0716647	-0.0716647	95.0679	104.878	115.434	99.9955	23.4912	5.49959	207.884	82.4126	43.2747	-0.107497	104.757	110.03	10974.1	182.654	0.823568	-867.392	87.7968
18	p19	2.9	93.7624	95.71	65.3604	0.82254	147.692	978	-54.0074	66.8141	0.176454	-0.176454	95.1306	96.1135	94.7312	66.3141	18.0493	5.15393	176.517	58.2724	53.0358	-0.264681	94.9307	95.4198	9011.83	165.111	1.00422	-613	71.8355
19	p20	2.8	111.259	122.142	91.2264	0.848019	176.348	946	-57.7326	85.2221	0.158232	-0.158232	103.326	108.262	116.574	84.7221	21.8566	6.27683	207.534	65.2507	47.8242	-0.237348	109.75	112.341	12045.1	189.701	0.886363	-789.954	85.6917
20	p21	2.9	103.199	103.246	80.2736	0.832491	157.724	944	-52.7392	75.5503	0.15803	-0.15803	96.484	96.5061	103.223	75.0503	19.0897	5.54705	186.075	63.6915	48.9546	-0.237045	99.7965	99.8079	9959.34	171.107	0.934717	-698.353	76.962
21	p22	6.1	103.605	118.471	88.1261	0.842896	170.025	878	-53.2199	83.8693	0.141224	-0.141224	98.0129	104.809	110.789	83.3693	21.3393	6.3098	199.396	67.5406	47.2278	-0.211836	104.205	107.758	10858.8	181.289	0.88468	-761.174	82.2008
22	p23	2.8	80.7041	68.9087	51.4452	0.790602	116.53	993	-44.6006	52.1783	0.181346	-0.181346	81.0696	74.9114	74.5735	51.6783	12.2058	3.58997	140.561	57.4523	51.8181	-0.272019	77.7538	74.7423	6045.65	133.211	1.08711	-481.436	58.7954
23	p24	4.1	102.947	112.087	77.5125	0.838891	164.628	886	-57.762	76.4203	0.171809	-0.171809	100.833	105.213	107.42	75.9203	20.2827	5.97962	195.596	60.7048	51.0279	-0.257714	104.074	106.311	10831.4	181.042	0.938678	-706.274	79.9651
24	p25	4.3	108.163	116.229	84.4792	0.842579	170.232	929	-58.028	80.556	0.166861	-0.166861	102.499	106.253	112.123	80.056	20.7732	6.08052	201.409	62.6595	49.5488	-0.250292	107.203	109.148	11492.6	185.384	0.914167	-748.391	82.98
25	p26	7.8	121.743	149.178	109.349	0.8676	199.349	874	-62.6044	98.7554	0.156677	-0.156677	109.392	121.092	134.764	98.2554	24.3271	7.06456	233.748	69.103	43.6691	-0.235015	121.417	127.745	14742.1	211.639	0.811729	-922.914	97.6049
26	p27	8.4	91.445	95.1722	83.2946	0.789868	153.844	874	-39.1627	82.6656	0.063403	-0.063403	90.2055	92.0255	93.29	82.1656	19.2186	5.12796	177.82	75.2017	50.8163	-0.0951045	91.7348	92.6556	8415.27	159.087	0.966936	-693.227	74.3919
27	p28	3.2	102.1	106.435	75.6223	0.834656	160.067	929	-56.391	74.1439	0.172025	-0.172025	99.429	101.518	104.245	73.6439	19.7151	5.76134	190.111	60.4643	51.2059	-0.258037	101.809	102.873	10365	176.236	0.953799	-686.41	77.7096
28	p29	7	112.885	129.394	89.1761	0.856991	183.236	902	-62.8059	85.6988	0.173056	-0.173056	107.851	115.468	120.858	85.1988	23.8839	7.26586	216.317	62.1594	49.3124	-0.259584	114.169	118.132	13034.6	198.925	0.892372	-799.35	87.4723
29	p30	4.2	62.0699	54.2142	79.3546	0.601995	131.734	872	-0.268175	96.2466	-0.245437	0.245437	74.8914	69.9919	58.0092	95.7466	15.4691	3.3492	142.891	104.395	60.4986	0.368156	65.912	63.7195	4344.39	117.782	1.29103	-628.795	64.2545
30	p31	16.3	112.029	129.88	101.172	0.837945	185.965	874	-54.1949	95.013	0.121371	-0.121371	104.655	112.685	120.625	94.513	22.9933	6.3048	216.936	72.0154	47.7467	-0.182057	112.356	116.587	12623.9	195.45	0.867609	-850.318	90.609
31	p32	1.7	89.6331	84.1971	62.1922	0.812672	133.59	944	-48.9417	61.272	0.17678	-0.17678	87.5863	84.8888	86.8726	60.772	14.6718	4.34523	160.019	59.1462	50.7338	-0.26517	87.2287	85.875	7608.85	149.748	1.00822	-568.446	66.7852
32	p33	2.7	97.3342	103.781	89.5237	0.805993	162.552	870	-42.3214	86.5331	0.0775857	-0.0775857	93.539	96.587	100.506	86.0331	20.711	5.60299	187.77	75.2389	49.3913	-0.116379	96.9599	98.5269	9401.21	167.869	0.930682	-739.521	78.2035
33	p34	17	105.597	114.507	79.1993	0.843902	167.73	893	-59.308	77.3857	0.17702	-0.17702	102.512	106.749	109.961	76.8857	20.9911	6.3113	199.131	60.2409	50.7539	-0.26553	106.171	108.343	11272.4	184.379	0.932253	-720.737	81.0298
34	p35	11	104.018	81.7404	60.2282	0.749352	152.76	870	-59.7324	66.7783	0.163614	-0.163614	114.467	101.472	92.2091	66.2783	16.0886	4.76931	185.285	52.4071	69.3419	-0.245421	102.737	96.7296	10554.9	178.611	1.24139	-589.494	76.5451
35	p36	7.3	114.13	128.024	95.3977	0.82259	187.988	869	-58.6545	93.4875	0.13041	-0.13041	111.247	117.824	120.878	92.9875	21.8091	5.93467	221.751	67.728	53.4049	-0.195616	115.962	119.341	13447.3	202.163	0.920324	-833.679	93.1938
36	p37	1.6	79.0328	65.3852	53.253	0.800388	116.381	913	-40.605	53.4536	0.151653	-0.151653	78.5883	71.4816	71.8859	52.9536	15.8797	4.92816	136.997	60.8184	50.2469	-0.22748	75.1624	71.6834	5649.39	128.271	1.09324	-481.234	54.0711
37	p38	9.6	113.3	128.008	91.3707	0.851973	180.36	902	-61.171	85.8895	0.170248	-0.170248	105.883	112.546	120.43	85.3895	21.5172	6.37124	213.481	63.377	48.1863	-0.255372	112.922	116.421	12751.5	195.911	0.87921	-804.004	88.6152
38	p39	3	80.6929	79.9468	80.1766	0.722769	147.46	865	-26.6972	87.3018	-0.0387915	0.0387915	87.3607	86.9559	80.319	86.8018	18.2375	4.76681	167.637	84.3063	56.8358	0.0581872	83.7659	83.5716	7016.72	147.12	1.08767	-661.692	71.1459
39	p40	8.7	131.946	176.564	134.326	0.863925	229.076	868	-62.3349	120.655	0.119059	-0.119059	118.027	136.531	152.633	120.155	28.4915	6.93019	265.639	79.5535	42.5062	-0.178588	134.219	144.358	18014.8	236.364	0.773268	-1090.88	112.381
40	p41	3.7	84.2084	71.3346	52.5652	0.788904	121.45	931	-47.1432	53.7813	0.185214	-0.185214	85.3556	78.5605	77.5047	53.2813	12.803	3.67988	146.746	56.3553	53.6474	-0.277821	81.3355	78.0308	6615.46	139.515	1.1013	-496.809	61.2054
41	p42	14.8	116.067	130.844	105.119	0.804102	195.592	863	-54.202	102.945	0.0921202	-0.0921202	113.114	120.099	123.234	102.445	21.7039	6.18892	228.897	74.7754	54.4956	-0.13818	118.066	121.656	13939.5	205.925	0.917877	-888.198	97.8795
42	p43	22.6	117.484	140.108	96.7081	0.851651	194.478	867	-64.5978	93.1776	0.161197	-0.161197	112.588	122.951	128.298	92.6776	23.9328	7.20392	229.794	64.4058	50.0888	-0.241795	120.186	125.596	14444.8	210.365	0.877547	-858.976	94.6485
43	p44	2.2	111.303	121.686	89.6387	0.850483	175.513	892	-58.7196	83.8157	0.165568	-0.165568	103.452	108.17	116.379	83.3157	21.8032	6.59452	206.864	63.9992	47.8749	-0.248352	109.725	112.199	12039.6	189.597	0.888923	-782.133	85.0424
44	p45	5	95.2711	94.5627	79.211	0.797881	153.85	844	-44.5203	78.5418	0.0975638	-0.0975638	93.8648	93.5152	94.9162	78.0418	19.183	5.34125	179.463	69.7627	52.1798	-0.146346	94.3891	94.2131	8909.3	162.987	0.988923	-677.76	74.2957
45	p46	34.2	115.638	136.422	97.4486	0.854371	189.044	866	-61.6292	91.6818	0.158771	-0.158771	108.201	117.523	125.601	91.1818	23.0926	6.9252	222.759	65.8813	47.6763	-0.238157	116.577	121.495	13590.2	203.211	0.861472	-848.865	92.2448
46	p47	5	91.2232	84.8011	65.6771	0.817039	138.012	815	-47.7451	64.3887	0.158486	-0.158486	88.7392	85.5586	87.9536	63.8887	17.4624	5.47662	163.068	61.4288	50.503	-0.237729	88.3455	86.7478	7804.93	151.429	1.00893	-588.094	66.0064
47	p48	9.3	110.023	122.074	85.1313	0.831444	178.703	924	-60.9307	84.5904	0.159022	-0.159022	108.678	114.475	115.892	84.0904	21.2652	6.16794	212.285	62.1906	53.462	-0.238532	112.227	115.181	12594.9	195.822	0.93775	-770.962	87.7575
48	p49	3	116.796	130.686	96.3194	0.848871	187.656	886	-61.1216	90.6926	0.156047	-0.156047	109.367	115.687	123.546	90.1926	23.6142	7.09753	220.628	65.542	49.122	-0.234071	116.24	119.552	13511.8	201.515	0.885233	-837.318	90.5972
49	p50	4.1	112.798	133.32	87.6259	0.854624	185.805	932	-65.1924	86.0444	0.178149	-0.178149	110.119	119.718	122.631	85.5444	23.3638	6.89173	220.683	60.5938	50.894	-0.267223	116.206	121.165	13503.9	203.707	0.897972	-801.44	89.8939
50	p51	17	122.588	150.234	103.688	0.861178	203.582	858	-66.9866	98.0403	0.163638	-0.163638	115.32	127.663	135.709	97.5403	25.2563	7.5356	240.075	65.427	48.3112	-0.245457	125.099	131.624	15649.9	219.119	0.849758	-910.92	98.9874
51	p52	39	133.242	164.995	113.286	0.858637	223.192	858	-72.9534	107.861	0.160034	-0.160034	126.273	140.516	148.271	107.361	27.4896	8.24141	263.27	65.9443	50.8378	-0.24005	136.83	144.341	18722.5	240.153	0.851635	-997.128	108.737
52	p53	4.9	116.927	134.855	97.219	0.854402	189.658	865	-62.1053	91.4435	0.159933	-0.159933	109.379	117.466	125.571	90.9435	23.8321	7.16646	223.17	65.4013	48.2548	-0.2399	117.196	121.451	13734.9	203.79	0.871054	-847.643	91.6843
53	p54	4.6	109.385	120.526	82.9175	0.84263	175.01	862	-61.536	81.1996	0.174514	-0.174514	106.459	111.749	114.821	80.6996	21.4416	6.45666	207.961	60.5044	51.6519	-0.261772	110.561	113.275	12223.8	192.368	0.92718	-754.102	85.1206
54	p55	6.1	113.511	125.364	93.9214	0.847863	180.2	863	-58.6846	87.4568	0.156771	-0.156771	105.093	110.445	119.29	86.9568	22.0403	6.69542	212.008	65.7174	47.8775	-0.235157	111.967	114.782	12536.6	193.579	0.880988	-810.347	87.721
55	p56	2.4	111.769	120.248	91.1118	0.838939	176.252	878	-57.504	85.6392	0.153139	-0.153139	104.442	108.331	115.931	85.1392	21.0533	6.4097	207.698	65.4151	49.2117	-0.229708	110.036	112.067	12108	189.957	0.900898	-788.688	86.3161
56	p57	32	127.12	156.971	107.385	0.8584	213.427	849	-69.9069	102.808	0.159922	-0.159922	121.109	134.58	141.259	102.308	26.7338	8.15799	251.603	65.5822	50.2676	-0.239883	130.797	137.879	17107.8	229.638	0.857355	-948.675	103.338
57	p58	2.1	88.8271	79.5641	57.5038	0.80639	131.421	931	-49.9696	58.3282	0.184923	-0.184923	89.3282	84.5424	84.0681	57.8282	15.3491	4.51506	157.708	56.7986	53.2199	-0.277385	86.6583	84.3049	7509.65	148.978	1.06257	-540.397	64.4969
58	p59	9	97.6944	96.7367	77.3753	0.800946	154.24	860	-48.4155	76.5395	0.122219	-0.122219	96.0078	95.5361	97.2144	76.0395	17.7099	5.12646	181.875	66.3158	52.7748	-0.183328	96.6092	96.3716	9333.34	166.719	0.987588	-675.197	76.2369
59	p60	9.8	98.6571	102.35	91.4806	0.78519	165.288	857	-41.1387	89.9656	0.0580188	-0.0580188	96.484	98.273	100.486	89.4656	19.7017	5.46363	191.076	77.1694	52.321	-0.0870281	98.4649	99.3735	9695.33	170.482	0.96017	-753.214	80.926
60	p61	20.6	112.056	141.285	122.558	0.803901	201.347	849	-43.455	115.703	0.0440665	-0.0440665	105.332	118.274	125.825	115.203	22.3975	5.64695	231.503	88.2439	48.1766	-0.0660998	115.123	121.991	13253.3	202.275	0.83713	-968.592	101.294
61	p62	10.1	115.242	132.845	106.536	0.825801	194.314	845	-53.6493	101.443	0.101427	-0.101427	109.191	117.235	123.731	100.943	24.0544	6.82579	225.78	75.0447	50.1335	-0.15214	116.234	120.439	13510.4	202.426	0.882491	-888.9	94.41
62	p63	24	102.652	114.518	91.5965	0.808213	172.939	848	-48.366	90.1265	0.0949075	-0.0949075	100.444	106.091	108.423	89.6265	20.4739	5.65145	201.94	72.8509	51.5137	-0.142361	104.357	107.251	10890.4	181.934	0.926411	-778.065	85.0921
63	p64	3.9	83.5469	77.5156	82.8659	0.707422	147.174	863	-25.9845	88.5533	-0.0449686	0.0449686	88.7768	85.5124	80.4748	88.0533	16.3035	4.20536	167.778	85.156	57.9088	0.067453	84.5239	82.9554	7144.3	147.207	1.10316	-671.615	73.185
64	p65	1.6	101.73	108.305	82.814	0.840863	163.401	906	-51.7989	79.2271	0.14284	-0.14284	96.7096	99.7858	104.966	78.7271	22.2997	6.5111	190.841	66.1247	48.2917	-0.21426	100.753	102.343	10151.2	174.149	0.921343	-718.893	76.7441
65	p66	9.2	126.595	154.337	109.032	0.860532	209.861	842	-67.625	102.152	0.157921	-0.157921	118.027	130.319	139.779	101.652	26.1232	7.80134	246.822	66.9564	48.2403	-0.236881	128.443	134.966	16497.7	224.614	0.844378	-946.519	101.92
66	p67	1.8	77.6731	63.7123	44.7234	0.783554	111.318	1019	-45.5884	47.2441	0.201579	-0.201579	81.1824	73.5256	70.3473	46.7441	12.0546	3.48307	135.282	54.2458	53.933	-0.302369	75.5709	71.9189	5710.96	130.174	1.15402	-438.405	55.6268
67	p68	2	89.1551	79.0511	56.0238	0.800931	130.929	850	-51.1465	57.3807	0.192219	-0.192219	90.5188	85.2353	83.9512	56.8807	14.5058	4.34223	158.014	55.4591	54.3826	-0.288328	87.1732	84.5908	7599.16	150.022	1.07823	-533.689	65.1313
68	p69	17.3	113.328	127.109	116.911	0.79643	195.64	839	-43.024	110.817	0.0421293	-0.0421293	106.936	113.251	120.021	110.317	23.7402	5.68541	224.051	85.8215	51.0639	-0.0631939	113.289	116.587	12834.5	196.637	0.890977	-925.187	96.0022
69	p70	3.2	107.424	108.391	82.4341	0.830705	165.21	817	-56.0571	78.5299	0.160683	-0.160683	101.685	102.142	107.907	78.0299	19.7684	6.13597	195.348	62.7885	50.7966	-0.241024	104.75	104.985	10972.5	180.046	0.94234	-725.4	80.6611
70	p71	3.4	104.287	106.238	74.8106	0.825838	163.608	845	-58.443	75.008	0.171056	-0.171056	103.865	104.832	105.258	74.508	20.1997	6.109	194.694	59.1862	54.2504	-0.256584	104.559	105.045	10932.7	181.265	0.986769	-689.165	79.1573
71	p72	3.7	98.0123	100.266	79.6113	0.796623	159.232	846	-48.2538	80.1627	0.108896	-0.108896	98.0756	99.1968	99.1328	79.6627	18.528	5.09299	187.376	67.9327	53.9357	-0.163344	98.6028	99.1648	9722.51	171.132	0.989336	-695.584	78.5689
